# Supplementary material for: Key auxin response factor (ARF) genes constraining wheat tillering of mutant dmc
Source: PeerJ. 2021 Sep 21;9:e12221. doi: 10.7717/peerj.12221 (PMC8462377; doi:10.7717/peerj.12221)
Supplement: Supplemental Information 1 [file peerj-09-12221-s001.xls]

## Sheet: Sheet1
Table S1 DNA sequences of the primers used in this study
Gene name	Forward primer (5'-3')	Reverse primer (5'-3')
TaARF2	GCTTCAGAAAGAAGGTCAACT	CTCTACATCATCATCCCATCT
TaARF3	CACTGTCTGCTGTGGCTAAT	GCTCTTCAGGAACTTCCAGT
TaARF4	CCTTGGAGTCCTTGCAACT	CTCTGCTCTGGTGCCTCTT
TaARF5	GAGCAGGTTGCAGCTTCTAT	CTGGCTGAAGAGTCATCTGT
TaARF8	CTGCAACGTCTACTACTTCCC	ATCATCCTGGACATCGCCATC
TaARF9	CTAACTGTCTCAGGTGATGGTT	GCACCAGAGTTGTTCATATTGG
TaARF10	GAAGCAAGCAGAATCGTCATTA	GAAAGGGAAATGAGCTAACTCG
TaARF11	CAGCTCATGCTGCATCAAGT	CTTGCTTGACTCCTCTGTCT
TaARF12	CAGTCACCTCAAGAACACTGTA	CTTCTGCTTCTGATCAATGTGG
TaARF13-2A	GACTGGGATGAATCTGTGGT	GTCTCGGAGATCTTGAGCTT
TaARF13-7A	CAATCATCTCCGTCGAGGTT	GGCTCTTTGACATCCGAGTT
TaARF14	GTCAACCTCGTAGGCATCTT	CTCTCCGTACACCCAATCTT
TaARF15	GCTCACAACCAAGCAGTTCT	CTGTATGCTCCTCCTTTCCT
TaARF16	ACGACGAGCACCTGGTACT	AGTATAAAATCCGCGATCAGGC
TaARF17	TCGAGTTCTGAAGAGAGCAAAG	CTATGTGCTTGCTTTCCAGTTC
TaARF18	CCTTGGAGACTTCTTCAGGT	AACGGAACGCAGAGCTTCTT
TaARF19	GTGTGGACATTCCGTCACAT	CCTAGTAGAAGTTGCTGCCT
TaARF21	TCATTTCGTTTCACACATTCCC	CTGCTTGGCTTTGTTAAATTGC
TaARF22	GACAGCGTCTCTTGCTTGT	GTGTCTCCCTTGATCCACTT
TaARF25	CAAGAACCGCTCTTATGAATGG	CAGCCGGAATGATCAGTTTTAG
