# Supplementary material for: Key auxin response factor (ARF) genes constraining wheat tillering of mutant dmc
Source: PeerJ. 2021 Sep 21;9:e12221. doi: 10.7717/peerj.12221 (PMC8462377; doi:10.7717/peerj.12221)
Supplement: Supplemental Information 6 [file peerj-09-12221-s006.zip]

Archive with 14 entries (11 files):
- Supplementary files 1/
- Supplementary files 1/ARF-DMC/
- Supplementary files 1/ARF-DMC/Plate1-admin_2020-08-14 10-23-45_CT023283 -  Quantification Summary.xlsx
- Supplementary files 1/ARF-DMC/Plate2-admin_2020-08-19 17-30-50_CT023283 -  Quantification Summary.xlsx
- Supplementary files 1/ARF-DMC/Plate3-admin_2020-08-19 19-22-35_CT023283 -  Quantification Summary.xlsx
- Supplementary files 1/ARF-DMC/Plate4-admin_2020-08-20 09-05-10_CT023283 -  Quantification Cq Results.xlsx
- Supplementary files 1/ARF-DMC/Plate5-admin_2020-08-20 10-29-03_CT023283 -  Quantification Cq Results.xlsx
- Supplementary files 1/ARF-dmc-IAA Treatment/
- Supplementary files 1/ARF-dmc-IAA Treatment/Plate1---admin_2020-09-08 17-52-17_CT023283 -  Quantification Cq Results.xlsx
- Supplementary files 1/ARF-dmc-IAA Treatment/Plate2---admin_2020-09-08 19-30-54_CT023283 -  Quantification Cq Results.xlsx
- Supplementary files 1/ARF-dmc-IAA Treatment/Plate3---admin_2020-09-08 21-21-17_CT023283 -  Quantification Cq Results.xlsx
- Supplementary files 1/ARF-dmc-IAA Treatment/Plate4---admin_2020-09-09 09-26-39_CT023283 -  Quantification Cq Results.xlsx
- Supplementary files 1/ARF-dmc-IAA Treatment/Plate5---admin_2020-09-09 15-15-06_CT023283 -  Quantification Cq Results.xlsx
- Supplementary files 1/ARF-dmc-IAA Treatment/Plate6---admin_2020-09-09 19--27-49_CT023283 -  Quantification Cq Results.xlsx
